# Supplementary material for: Polyethylene Glycol-Isophorone Diisocyanate Polyurethane Prepolymers Tailored Using MALDI MS
Source: Materials (Basel). 2023 Jan 14;16(2):821. doi: 10.3390/ma16020821 (PMC9862538; doi:10.3390/ma16020821)
Supplement: Supplementary file 1 [file materials-16-00821-s001.zip]

Archive with 1 entries (1 files):
- materials-2122398-supplementary.pdf
